# Supplementary material for: Effect of erythritol on microbial ecology of in vitro gingivitis biofilms
Source: J Oral Microbiol. 2017 Jun 22;9(1):1337477. doi: 10.1080/20002297.2017.1337477 (PMC5508376; doi:10.1080/20002297.2017.1337477)
Supplement: Supplemental_data.zip [file zjom_a_1337477_sm7875.zip › Supplementary table 1.xlsx]

## Sheet: Supplementary table S1
OTU #	RDP	HOMD	3_0%_1	3_0%_2	3_0%_3	3_0%_4	3_5%_1	3_5%_2	3_5%_3	3_5%_4	3_10%_1	3_10%_2	3_10%_3	3_10%_4	7_0%_1	7_0%_2	7_0%_3	7_0%_4	7_5%_1	7_5%_2	7_5%_3	7_5%_4	7_10%_1	7_10%_2	7_10%_3	7_10%_4	22_0%_1	22_0%_2	22_0%_3	22_0%_4	22_5%_1	22_5%_2	22_5%_3	22_5%_4	22_10%_1	22_10%_2	22_10%_3	22_10%_4	25_0%_1	25_0%_2	25_0%_3	25_0%_4	25_5%_1	25_5%_2	25_5%_3	25_5%_4	25_10%_1	25_10%_2	25_10%_3
OTU_1	Bacteria; Firmicutes; Negativicutes; Selenomonadales; Veillonellaceae; Veillonella; uncultured bacterium	Veillonella dispar	1068	1641	1460	1906	1900	1603	1491	1965	2560	1721	3005	2122	1643	1185	1667	1520	2613	2618	2650	2164	3493	2959	2325	2653	789	407	684	821	1910	2386	2005	981	2267	3308	2287	3403	1145	801	1297	1331	1545	1609	1088	1134	1743	1758	1762
OTU_2	Bacteria; Firmicutes; Bacilli; Lactobacillales; Streptococcaceae; Streptococcus	(Streptococcus gordonii/Streptococcus sp._HOT_056)	62	46	151	80	596	400	391	472	1585	1997	1561	1483	108	146	91	158	303	208	451	121	420	592	1546	1255	200	389	148	413	188	98	141	96	165	519	1123	436	79	304	131	219	60	119	106	168	105	477	1160
OTU_3	Bacteria; Bacteroidetes; Bacteroidia; Bacteroidales; Prevotellaceae; Prevotella	Prevotella salivae	6	1	1	0	0	0	0	2	0	0	0	1	1072	535	287	825	2	213	419	402	0	14	0	1	728	824	0	2	0	0	6	476	1	0	0	196	0	78	139	975	5	16	30	45	2	10	1
OTU_4	Bacteria; Firmicutes; Negativicutes; Selenomonadales; Veillonellaceae; Megasphaera; uncultured bacterium	Megasphaera micronuciformis	25	0	0	1	0	0	0	0	0	0	1	0	106	496	1	790	1	2	0	0	0	0	0	1	608	1023	1222	1586	2	1	2	0	0	0	0	2	475	7	360	109	0	0	2	0	0	3	1
OTU_5	Bacteria; Bacteroidetes; Bacteroidia; Bacteroidales; Prevotellaceae; Prevotella	Prevotella nanceiensis	58	8	1	0	0	0	0	146	1	0	54	0	1	0	0	1	2	0	1	0	0	0	0	0	15	25	37	153	516	896	196	4	376	23	0	0	31	0	1	1	56	145	54	67	196	115	232
OTU_6	Bacteria; Actinobacteria; Actinobacteria; Actinomycetales; Actinomycetaceae; Actinomyces	(Actinomyces odontolyticus/Actinomyces sp._HOT_180)	22	46	55	53	31	214	286	126	218	4	44	11	26	14	20	25	5	7	275	25	3	13	17	13	1	7	10	35	670	390	410	759	5	333	2	303	6	9	3	3	39	59	27	14	2	43	65
OTU_7	Bacteria; Proteobacteria; Gammaproteobacteria; Pasteurellales; Pasteurellaceae; Haemophilus; uncultured bacterium	Haemophilus parainfluenzae	272	43	17	75	82	0	1	206	15	21	0	0	17	20	16	35	9	2	28	2	465	0	2	349	63	24	8	14	46	30	120	370	59	34	46	12	13	8	27	17	20	2	12	5	14	7	3
OTU_8	Bacteria; Bacteroidetes; Bacteroidia; Bacteroidales; Prevotellaceae; Prevotella	Prevotella melaninogenica	347	168	3	0	597	878	779	1034	9	0	2	1	3	0	2	40	429	262	202	252	0	0	0	0	187	68	751	205	44	39	489	476	0	1	0	0	407	61	26	184	441	245	269	279	0	9	0
OTU_9	Bacteria; Firmicutes; Clostridia; Clostridiales; Family XI; Parvimonas; uncultured bacterium	Parvimonas micra	2	0	1	0	0	1	1	1	0	0	1	0	179	0	0	141	170	94	125	1	0	0	0	0	0	323	104	86	0	133	209	0	0	0	54	0	273	382	446	316	179	148	242	173	516	407	571
OTU_10	Bacteria; Fusobacteria; Fusobacteriia; Fusobacteriales; Fusobacteriaceae; Fusobacterium	Fusobacterium periodonticum	389	138	706	470	202	191	200	88	10	0	0	0	571	302	597	402	227	290	336	164	68	166	88	179	222	110	470	220	216	100	162	157	90	30	106	31	416	951	540	99	159	31	36	44	13	9	3
OTU_11	Bacteria; Proteobacteria; Gammaproteobacteria; Enterobacteriales; Enterobacteriaceae	(Enterobacter cancerogenus/Enterobacter hormaechei/Klebsiella pneumoniae/Kluyvera ascorbata)	0	0	0	0	0	0	0	0	0	0	0	0	0	0	0	0	0	0	0	0	0	0	0	0	0	0	0	0	0	0	0	0	0	0	0	0	0	0	1	0	0	0	0	0	0	0	0
OTU_12	Bacteria; Proteobacteria; Gammaproteobacteria; Pasteurellales; Pasteurellaceae	Haemophilus pittmaniae	0	60	82	2	85	206	159	30	0	1	0	540	11	101	185	24	14	3	4	4	1	1	0	3	10	62	20	17	0	7	7	15	65	5	3	5	29	53	72	174	73	7	8	9	485	634	114
OTU_13	Bacteria; Firmicutes; Clostridia; Clostridiales; Peptostreptococcaceae; Peptostreptococcus; uncultured bacterium	Peptostreptococcus stomatis	226	31	1	0	1	0	0	0	4	0	0	0	258	0	0	1	0	0	0	0	0	0	1	1	0	0	0	0	0	0	0	0	0	0	0	0	300	394	0	227	212	144	304	174	30	16	32
OTU_14	Bacteria; Fusobacteria; Fusobacteriia; Fusobacteriales; Leptotrichiaceae; Leptotrichia	Leptotrichia sp._HOT_215	911	1083	1006	1025	61	63	27	30	23	0	3	0	6	220	525	95	0	0	0	2	0	0	0	0	908	60	326	454	77	9	9	0	1	91	0	0	78	7	26	29	130	32	49	64	0	1	0
OTU_15	Bacteria; Bacteroidetes; Bacteroidia; Bacteroidales; Prevotellaceae; Alloprevotella; uncultured bacterium	Alloprevotella tannerae	0	0	0	0	0	0	0	0	0	0	0	0	0	0	0	0	0	0	0	0	0	0	0	0	0	0	0	0	0	0	0	0	0	0	0	0	0	0	0	0	0	0	0	0	0	0	0
OTU_16	Bacteria; Firmicutes; Bacilli; Bacillales; Family XI; Gemella; uncultured bacterium	(Gemella haemolysans/Gemella morbillorum/Gemella sanguinis)	43	63	101	55	20	0	2	9	2	0	0	0	19	8	50	9	6	2	113	5	0	0	4	0	4	2	1	8	65	30	312	39	628	166	586	110	5	0	0	0	0	0	3	0	0	0	1
OTU_17	Bacteria; Bacteroidetes; Bacteroidia; Bacteroidales; Prevotellaceae; Prevotella	Prevotella intermedia	0	0	0	0	0	0	1	0	0	0	0	0	0	0	1069	4	0	2	1	0	0	0	0	0	0	0	0	0	0	0	0	0	0	0	0	0	0	0	0	0	0	0	0	0	0	0	0
OTU_18	Bacteria; Tenericutes; Mollicutes; Mycoplasmatales; Mycoplasmataceae; Mycoplasma	Mycoplasma salivarium	0	1	0	1	19	0	0	0	0	0	0	0	0	0	0	0	24	28	2	2	14	8	9	10	0	0	0	0	0	0	0	0	0	0	0	0	0	0	0	0	11	1	7	3	7	0	0
OTU_19	Bacteria; Firmicutes; Erysipelotrichia; Erysipelotrichales; Erysipelotrichaceae	Solobacterium moorei	139	116	57	143	2	0	0	0	0	0	0	1	59	20	26	43	0	0	0	0	0	0	0	0	35	152	31	31	0	3	0	0	0	0	0	0	37	49	88	18	0	2	2	1	0	1	0
OTU_20	Bacteria; Firmicutes; Bacilli; Lactobacillales	Granulicatella adiacens	39	36	27	28	24	8	4	25	3	10	7	0	26	17	36	37	43	38	58	42	23	45	92	55	11	3	12	34	3	11	2	7	8	11	44	1	59	7	35	32	3	26	5	4	7	7	7
OTU_21	Bacteria; Proteobacteria; Betaproteobacteria; Neisseriales; Neisseriaceae; Eikenella; uncultured bacterium	Eikenella corrodens	0	46	2	116	0	0	0	25	0	0	0	0	0	0	0	2	0	0	0	0	0	0	0	0	0	11	10	0	10	20	0	0	0	0	0	0	21	1	7	0	0	6	0	0	0	0	0
OTU_22	Bacteria; Firmicutes; Negativicutes; Selenomonadales; Veillonellaceae; Selenomonas	(Selenomonas sp._HOT_136/Selenomonas sp._HOT_149/Selenomonas sp._HOT_478)	40	175	0	2	0	0	0	0	1	0	0	0	28	62	160	84	0	0	0	0	0	0	0	0	98	104	99	116	0	0	0	0	0	0	0	0	15	14	57	16	0	0	0	0	0	1	0
OTU_23	Bacteria; Bacteroidetes; Bacteroidia; Bacteroidales; Prevotellaceae; Prevotella; Prevotella pallens	Prevotella pallens	9	0	0	0	1	0	1	1	0	0	0	0	269	828	0	1	0	0	0	0	0	0	0	0	0	0	53	0	0	0	0	0	0	0	0	0	281	56	385	142	5	4	22	0	0	4	0
OTU_24	Bacteria; Fusobacteria; Fusobacteriia; Fusobacteriales	Fusobacterium necrophorum	0	0	0	0	0	0	0	0	0	0	0	0	0	0	0	0	0	0	0	0	0	0	0	0	0	0	0	0	0	0	0	0	0	0	0	0	0	0	0	0	0	0	0	0	0	0	0
OTU_25	Bacteria; Bacteroidetes; Bacteroidia; Bacteroidales; Prevotellaceae; Prevotella	Prevotella nigrescens	0	0	0	0	0	0	0	0	0	0	0	0	0	0	0	0	0	0	0	0	0	0	0	0	0	1	0	0	0	0	0	0	0	0	0	0	0	174	14	0	0	0	0	0	0	0	0
OTU_26	Bacteria; Proteobacteria; Epsilonproteobacteria; Campylobacterales; Campylobacteraceae; Campylobacter	(Campylobacter rectus/Campylobacter showae)	17	32	20	41	1	8	0	5	0	0	0	0	42	7	9	1	11	19	22	0	0	0	0	0	31	14	1	3	0	2	23	1	0	0	0	0	21	11	7	4	2	2	17	0	0	0	0
OTU_27	Bacteria; Proteobacteria; Epsilonproteobacteria; Campylobacterales; Campylobacteraceae; Campylobacter	Campylobacter concisus	0	2	0	1	35	3	7	0	0	0	0	0	0	0	0	11	0	1	0	0	0	0	2	0	12	16	28	16	8	6	10	6	6	4	1	0	9	6	5	8	4	4	0	1	4	4	45
OTU_28	Bacteria; Firmicutes; Bacilli; Lactobacillales; Streptococcaceae; Streptococcus		0	0	0	0	0	1	0	0	0	1	0	0	11	0	0	2	133	464	81	123	1	0	0	0	0	0	0	0	1	0	0	0	0	0	0	0	0	0	0	0	0	0	0	0	0	0	0
OTU_29	Bacteria; Firmicutes; Clostridia; Clostridiales; Peptostreptococcaceae; Incertae Sedis; Eubacterium sp. oral strain A03MT	Peptostreptococcaceae [XI][G-7] sp._HOT_922	0	0	0	0	0	0	0	0	0	0	0	0	33	0	0	0	0	0	0	14	0	0	0	0	0	0	0	0	0	0	0	0	0	0	0	0	27	17	0	19	0	2	0	1	0	0	0
OTU_30	Bacteria; Firmicutes; Clostridia; Clostridiales; Lachnospiraceae; Catonella	(Catonella morbi/Catonella sp._HOT_164)	0	0	0	0	0	0	0	0	0	0	0	0	0	0	0	0	0	4	0	0	0	0	0	0	0	0	0	0	0	0	0	0	0	0	0	0	33	13	0	16	0	0	0	0	0	0	0
OTU_31	Bacteria; Bacteroidetes; Bacteroidia; Bacteroidales; Prevotellaceae; Alloprevotella	Alloprevotella sp._HOT_308	0	7	2	1	2	1	2	7	0	0	0	0	0	0	1	2	0	3	5	0	0	0	1	0	0	1	5	2	1	4	0	2	0	0	0	16	0	0	0	0	0	0	1	0	0	0	0
OTU_32	Bacteria; Firmicutes; Bacilli; Lactobacillales; Streptococcaceae; Streptococcus; uncultured bacterium	(Streptococcus dentisani/Streptococcus infantis/Streptococcus mitis/Streptococcus oralis/Streptococcus sp._HOT_058/Streptococcus sp._HOT_061/Streptococcus sp._HOT_064/Streptococcus sp._HOT_070/Streptococcus sp._HOT_423/Streptococcus sp._HOT_431/Streptococcus tigurinus)	39	53	96	44	266	580	708	329	279	206	100	283	229	181	139	348	153	50	76	3	403	160	321	255	59	34	140	98	33	42	21	13	16	5	8	13	150	46	284	191	156	93	190	171	66	43	45
OTU_33	Bacteria; Firmicutes; Negativicutes; Selenomonadales; Veillonellaceae; Dialister	Dialister pneumosintes	0	0	0	0	0	0	0	0	0	0	0	0	39	0	0	0	0	0	0	0	0	0	0	0	0	0	0	0	0	0	0	0	0	0	0	0	0	19	0	0	0	0	0	31	0	0	0
OTU_34	Bacteria; Proteobacteria; Gammaproteobacteria; Enterobacteriales; Enterobacteriaceae	Escherichia coli	0	0	0	0	0	0	0	0	0	0	0	0	0	0	0	0	0	0	0	0	0	0	0	0	137	0	169	212	1	183	3	102	0	0	0	151	0	0	0	0	0	0	0	0	0	0	0
OTU_35	Bacteria; Bacteroidetes; Bacteroidia; Bacteroidales; Prevotellaceae; Prevotella; Prevotella oralis HGA0225	Prevotella oralis	0	0	0	0	0	0	0	0	0	0	0	0	0	0	0	0	0	0	0	0	1	0	0	0	0	0	0	0	0	0	0	0	0	0	0	0	0	487	156	0	0	0	0	0	0	0	3
OTU_36	Bacteria; Firmicutes; Bacilli; Lactobacillales; Streptococcaceae; Streptococcus	Streptococcus agalactiae	0	0	0	0	0	0	0	0	0	0	0	0	0	0	0	0	0	0	0	0	0	0	0	0	0	0	0	0	0	0	0	0	0	0	0	0	0	0	0	0	0	0	0	0	0	0	0
OTU_37	Bacteria; Bacteroidetes; Bacteroidia; Bacteroidales; Porphyromonadaceae; Porphyromonas; uncultured bacterium	(Porphyromonas sp._HOT_278/Porphyromonas sp._HOT_279)	69	55	204	193	0	0	0	0	0	0	0	0	2	0	0	1	6	0	0	0	0	0	0	0	1	0	0	0	0	0	0	0	0	0	0	0	1	1	0	1	0	0	1	0	0	0	0
OTU_38	Bacteria; Firmicutes; Bacilli; Lactobacillales; Streptococcaceae; Streptococcus	(Streptococcus salivarius/Streptococcus vestibularis)	2	8	8	12	0	1	0	0	0	0	1	1	0	1	3	3	2	2	2	3	10	2	1	17	1	0	0	0	0	0	0	0	0	8	0	3	43	10	10	9	96	22	182	45	20	3	2
OTU_39	Bacteria; Firmicutes; Clostridia; Clostridiales; Lachnospiraceae; Oribacterium	Oribacterium sinus	0	0	0	0	0	0	0	0	0	0	0	0	2	0	0	6	1	0	0	0	0	0	0	0	0	10	0	0	0	0	0	0	0	0	0	0	2	1	11	15	0	0	3	0	0	0	0
OTU_40	Bacteria; Actinobacteria; Actinobacteria; Actinomycetales; Actinomycetaceae; Actinomyces; uncultured bacterium	Actinomyces cardiffensis	0	0	0	0	0	0	0	0	0	0	1	0	0	0	0	1	785	524	0	1038	0	0	0	1	0	1	0	1	3	2	1	4	0	15	29	0	3	7	11	3	1193	1505	1182	1258	466	346	0
OTU_41	Bacteria; Bacteroidetes; Bacteroidia; Bacteroidales; Prevotellaceae; Prevotella; Prevotella buccae ATCC 33574	Prevotella buccae	0	0	0	0	0	0	0	0	0	0	0	0	0	0	0	0	0	0	0	0	0	0	0	0	0	0	0	0	0	0	0	0	0	0	0	0	178	0	121	0	0	0	0	0	0	0	0
OTU_42	Bacteria; Actinobacteria; Actinobacteria; Bifidobacteriales; Bifidobacteriaceae; Alloscardovia; uncultured bacterium	Alloscardovia omnicolens	0	0	0	0	0	0	0	0	0	0	0	0	0	0	0	0	0	0	0	15	0	0	0	0	0	4	0	0	15	24	26	12	6	5	8	3	0	0	0	0	0	0	0	0	0	0	0
OTU_43	Bacteria; Bacteroidetes; Bacteroidia; Bacteroidales; Prevotellaceae; Prevotella; Prevotella sp. oral clone ASCG12	Prevotella sp._HOT_472	0	0	0	162	0	0	0	0	0	0	0	0	0	0	0	0	0	0	0	0	0	0	0	0	0	6	0	0	0	0	0	0	0	0	0	0	0	0	5	0	0	0	0	0	0	0	0
OTU_44	Bacteria; Firmicutes; Bacilli; Lactobacillales; Lactobacillaceae; Lactobacillus; uncultured Lactobacillaceae bacterium	Lactobacillus fermentum	0	0	0	0	0	0	0	0	0	0	0	0	0	0	0	0	0	0	0	0	0	0	0	0	0	0	0	1	53	50	79	51	169	153	67	63	0	0	0	0	0	0	0	0	0	0	0
OTU_45	Bacteria; Firmicutes; Clostridia; Clostridiales; Peptostreptococcaceae; Incertae Sedis	Peptostreptococcaceae [XI][G-7] sp._HOT_081	0	0	0	0	0	0	0	0	0	0	0	0	0	0	0	0	0	0	0	0	0	0	0	0	0	0	0	0	0	0	0	0	0	0	0	0	0	0	0	0	0	0	0	0	0	0	0
OTU_46	Bacteria; Firmicutes; Clostridia; Clostridiales; Lachnospiraceae; Stomatobaculum; uncultured bacterium	Stomatobaculum longum	0	0	0	0	0	0	0	0	0	0	0	0	0	0	0	0	0	0	0	0	0	0	0	0	0	0	0	0	0	0	0	0	0	0	0	0	0	0	0	0	0	0	0	0	0	0	0
OTU_47	Bacteria; Bacteroidetes; Bacteroidia; Bacteroidales; Prevotellaceae; Alloprevotella	Alloprevotella sp._HOT_473	0	0	0	0	0	0	0	0	0	0	0	0	0	0	0	0	0	0	0	0	0	0	0	0	0	0	0	0	0	0	0	0	0	0	0	0	2	3	1	0	1	1	2	0	0	0	0
OTU_48	Bacteria; Firmicutes; Clostridia; Clostridiales; Family XIII; Incertae Sedis	Peptostreptococcaceae [XI][G-1] [Eubacterium] sulci	0	0	0	0	0	0	0	0	0	0	0	0	0	0	0	13	0	0	0	0	0	0	0	32	0	0	0	0	0	0	0	0	0	0	0	0	23	26	31	16	11	3	26	2	0	17	40
OTU_49	Bacteria; Firmicutes; Clostridia; Clostridiales; Lachnospiraceae; Oribacterium	Oribacterium asaccharolyticum	0	5	0	0	0	0	0	3	0	0	0	0	13	44	0	31	0	0	0	40	0	0	0	0	132	2	0	0	0	0	0	48	0	0	0	0	0	5	0	0	0	0	1	0	0	0	0
OTU_50	Bacteria; Firmicutes; Negativicutes; Selenomonadales; Veillonellaceae; Veillonella; uncultured bacterium	Veillonella parvula	1032	605	671	590	1060	823	910	507	233	983	217	535	175	229	16	158	34	68	26	300	192	726	195	46	510	621	449	348	907	543	671	1319	1146	330	514	265	487	719	268	303	367	519	800	1076	1233	978	664
OTU_51	Bacteria; Bacteroidetes; Bacteroidia; Bacteroidales; Prevotellaceae; Prevotella	Prevotella sp._HOT_300	0	0	0	0	0	0	0	0	0	0	0	0	0	0	0	0	0	0	0	0	0	0	0	0	0	0	0	0	0	0	0	0	0	0	0	0	0	0	0	0	0	0	0	0	0	0	0
OTU_52	Bacteria; Fusobacteria; Fusobacteriia; Fusobacteriales; Leptotrichiaceae; Leptotrichia; uncultured bacterium	Leptotrichia sp._HOT_212	194	265	270	66	19	16	9	7	5	0	0	0	2	513	175	68	0	9	10	4	0	0	0	0	0	0	0	0	0	0	0	0	0	0	0	0	0	0	0	0	0	0	0	0	0	0	0
OTU_53	Bacteria; Bacteroidetes; Bacteroidia; Bacteroidales; Prevotellaceae; Alloprevotella; uncultured organism	Alloprevotella rava	0	0	0	0	0	0	0	0	0	0	0	0	0	0	0	0	0	0	0	0	0	0	0	0	0	0	0	0	0	0	0	0	0	0	0	0	0	0	0	0	15	18	0	15	0	0	0
OTU_54	Bacteria; Bacteroidetes; Bacteroidia; Bacteroidales; Prevotellaceae; Prevotella; uncultured bacterium	Prevotella saccharolytica	0	0	0	0	0	0	0	0	0	0	0	0	0	0	0	0	0	0	0	0	0	0	0	0	33	0	0	0	0	0	0	0	0	0	0	0	0	7	0	6	0	0	0	0	0	0	0
OTU_55	Bacteria; Firmicutes; Clostridia; Clostridiales; Lachnospiraceae; Lachnoanaerobaculum	Lachnoanaerobaculum umeaense	0	0	0	0	0	0	0	0	0	0	0	0	0	0	0	0	0	0	0	0	0	0	0	0	0	0	0	0	0	0	0	0	0	0	0	0	4	14	48	28	0	0	2	0	0	0	0
OTU_56	Bacteria; Actinobacteria; Coriobacteriia; Coriobacteriales; Coriobacteriaceae; Atopobium; uncultured bacterium	Atopobium parvulum	1	1	2	1	0	0	0	0	0	0	0	0	1	3	4	3	0	0	0	0	0	0	0	0	10	9	5	33	1	0	3	2	24	0	0	6	4	0	0	2	0	0	0	2	0	0	0
OTU_57	Bacteria; Bacteroidetes; Bacteroidia; Bacteroidales; Prevotellaceae; Prevotella; uncultured organism	Prevotella sp._HOT_376	0	0	0	0	0	0	0	0	0	0	0	0	0	0	0	0	0	0	0	0	0	0	0	0	0	0	0	0	0	0	0	0	0	0	0	0	0	0	0	0	0	0	0	0	0	0	0
OTU_58	Bacteria; Firmicutes; Negativicutes; Selenomonadales; Veillonellaceae; Dialister	Dialister micraerophilus	0	0	0	0	0	0	0	0	0	0	0	0	0	0	0	0	0	1	0	0	0	0	0	0	0	0	0	0	0	0	0	0	0	0	63	0	0	0	0	0	0	0	0	0	0	0	0
OTU_59	Bacteria; Actinobacteria; Actinobacteria; Bifidobacteriales; Bifidobacteriaceae; Bifidobacterium	(Bifidobacterium breve/Bifidobacterium longum)	0	0	0	0	0	0	0	0	0	0	0	0	1	0	0	0	0	0	0	0	0	0	0	0	0	0	0	0	0	0	0	0	0	0	0	0	0	0	0	0	0	0	0	0	0	0	0
OTU_60	Bacteria; Firmicutes; Bacilli; Bacillales; Staphylococcaceae; Staphylococcus	(Staphylococcus aureus/Staphylococcus caprae/Staphylococcus epidermidis/Staphylococcus warneri)	0	0	0	0	0	0	0	0	0	0	0	0	0	0	0	0	0	0	0	0	0	0	0	0	0	0	0	0	0	0	0	0	0	0	0	0	0	0	0	0	0	0	0	0	0	0	0
OTU_61	Bacteria; Bacteroidetes; Bacteroidia; Bacteroidales; Prevotellaceae; Prevotella	Prevotella shahii	0	48	57	0	0	0	0	0	0	0	0	0	0	0	0	0	0	0	0	0	0	0	0	0	0	0	0	0	0	0	0	0	0	0	0	0	8	8	17	11	0	1	5	0	0	0	0
OTU_62	Bacteria; Bacteroidetes; Bacteroidia; Bacteroidales; Prevotellaceae; Prevotella; uncultured bacterium	Prevotella sp._HOT_315	0	0	0	0	0	0	0	0	0	0	0	0	0	0	0	0	0	0	0	0	0	0	0	0	0	0	0	0	0	0	0	0	0	0	0	0	0	0	0	0	0	0	0	0	0	0	0
OTU_63	Bacteria; Bacteroidetes; Bacteroidia; Bacteroidales; Prevotellaceae; Prevotella	Prevotella oris	0	0	0	0	0	0	0	0	0	0	0	0	0	0	0	0	0	0	0	0	0	0	0	0	0	0	0	0	0	0	0	0	0	0	0	0	0	42	0	0	0	0	0	0	1	0	0
OTU_64	Bacteria; Firmicutes; Clostridia; Clostridiales; Family XIII; Mogibacterium; uncultured bacterium	(Mogibacterium diversum/Mogibacterium neglectum/Mogibacterium pumilum/Mogibacterium vescum)	0	1	0	0	0	0	0	0	0	0	0	0	0	0	0	0	0	0	0	0	0	0	0	0	0	0	0	0	0	0	0	0	0	0	0	0	0	8	7	10	0	7	0	2	0	1	7
OTU_65	Bacteria; Proteobacteria; Betaproteobacteria; Neisseriales; Neisseriaceae; Neisseria; uncultured bacterium	(Neisseria flava/Neisseria mucosa/Neisseria pharyngis/Neisseria sicca)	0	0	0	0	2	0	1	0	2	21	11	2	0	0	0	0	0	0	0	0	0	0	0	0	0	0	0	0	0	0	1	0	0	13	0	0	0	0	0	0	0	0	0	0	3	3	3
OTU_66	Bacteria; Actinobacteria; Actinobacteria; Actinomycetales; Actinomycetaceae; Actinomyces	(Actinomyces johnsonii/Actinomyces naeslundii/Actinomyces sp._HOT_170/Actinomyces sp._HOT_171)	4	4	6	3	0	0	0	0	1	0	0	0	4	3	8	4	0	0	0	0	0	0	0	0	0	2	0	0	0	0	0	0	0	0	0	1	5	2	2	4	0	0	0	0	0	0	0
OTU_67	Bacteria; Firmicutes; Bacilli; Lactobacillales; Streptococcaceae; Streptococcus	Streptococcus intermedius	0	0	0	0	3	14	0	0	75	0	0	30	4	0	3	3	0	0	0	1	0	0	0	0	13	14	3	2	59	2	0	0	0	1	10	0	111	71	118	214	0	0	0	0	0	1	0
OTU_68	Bacteria; Bacteroidetes; Bacteroidia; Bacteroidales; Prevotellaceae; Prevotella; Prevotella sp. oral taxon G60	Prevotella oulorum	0	0	0	0	0	0	0	0	0	0	0	0	0	0	0	0	0	0	0	0	0	0	0	0	0	0	0	0	0	0	0	0	0	0	0	0	0	0	0	0	0	0	0	0	0	0	0
OTU_69	Bacteria; Bacteroidetes; Bacteroidia; Bacteroidales; Prevotellaceae; Prevotella; uncultured bacterium	Prevotella sp._HOT_305	0	0	0	0	0	0	0	0	0	0	0	0	0	0	0	0	0	0	0	0	0	0	0	0	0	0	0	0	0	0	0	0	0	0	0	0	0	0	0	0	0	0	0	0	0	0	0
OTU_70	Bacteria; Candidate division SR1	SR1 [G-1] sp._HOT_345	0	0	0	0	0	0	0	0	0	0	0	0	0	0	0	0	0	0	0	0	0	0	0	0	0	0	0	0	0	0	0	0	0	0	0	0	0	0	0	0	0	0	0	0	0	0	0
OTU_71	Bacteria; Firmicutes; Negativicutes; Selenomonadales; Veillonellaceae; Veillonella	Veillonella rogosae	38	36	29	16	57	76	59	39	36	86	27	61	69	54	12	18	33	63	23	94	9	111	278	160	15	13	3	4	51	7	19	43	10	7	19	6	50	34	25	32	160	83	116	73	81	42	84
OTU_72	Bacteria; Bacteroidetes; Bacteroidia; Bacteroidales; Porphyromonadaceae; Tannerella; uncultured bacterium	Tannerella forsythia	0	0	0	0	0	0	0	0	0	0	0	0	0	0	0	1	0	0	0	0	0	0	0	0	0	0	0	0	0	0	0	0	0	0	0	0	0	0	0	0	0	0	0	0	0	0	0
OTU_73	Bacteria; Proteobacteria; Betaproteobacteria; Burkholderiales; Oxalobacteraceae		0	0	0	0	0	0	0	0	0	0	0	0	0	0	0	0	0	0	0	0	0	0	0	0	0	0	0	0	0	0	0	0	0	0	0	0	0	0	0	0	0	0	0	0	0	0	0
OTU_74	Bacteria; Firmicutes; Clostridia; Clostridiales; Defluviitaleaceae; uncultured; uncultured Lachnospiraceae bacterium	Lachnospiraceae [G-8] sp._HOT_500	0	0	0	0	0	0	0	0	0	0	0	0	0	0	0	0	0	0	0	0	0	0	0	0	0	0	0	0	0	0	0	0	0	0	0	0	10	9	0	8	0	0	0	0	0	0	0
OTU_75	Bacteria; Firmicutes; Negativicutes; Selenomonadales; Veillonellaceae; Selenomonas	Selenomonas flueggei	0	0	0	0	0	0	0	0	0	0	0	0	0	0	0	0	0	0	0	0	0	0	0	0	0	0	0	0	0	0	0	0	0	0	0	0	0	5	0	0	0	0	0	0	0	0	0
OTU_76	Bacteria; Firmicutes; Clostridia; Clostridiales; Lachnospiraceae; Stomatobaculum; uncultured bacterium	Stomatobaculum sp._HOT_097	0	0	0	0	0	0	0	0	0	0	0	0	0	0	0	0	0	0	0	0	0	0	0	0	0	0	0	0	0	0	0	0	0	0	0	0	0	0	0	0	0	0	0	0	0	0	0
OTU_77	Bacteria; Bacteroidetes; Bacteroidia; Bacteroidales; Prevotellaceae; Prevotella	Prevotella sp._HOT_396	0	0	0	0	0	0	0	0	0	0	0	0	0	0	0	0	0	0	0	0	0	0	0	0	0	0	0	0	0	0	0	0	0	0	0	0	0	0	0	0	0	0	0	0	0	0	0
OTU_78	Bacteria; Bacteroidetes; Flavobacteriia; Flavobacteriales; Flavobacteriaceae; Capnocytophaga; uncultured bacterium	Capnocytophaga sp._HOT_326	8	5	3	3	0	0	0	0	0	0	0	0	0	0	0	0	0	0	0	0	0	0	0	0	0	0	0	0	0	0	0	0	0	0	0	0	0	0	0	0	0	0	0	0	0	0	0
OTU_79	Bacteria; Firmicutes; Clostridia; Clostridiales; Lachnospiraceae; Johnsonella	Lachnospiraceae [G-2] sp._HOT_096	0	0	0	0	0	0	0	0	0	0	0	0	0	0	0	0	0	0	0	0	0	0	0	0	0	0	0	0	0	0	0	0	0	0	0	0	0	0	0	0	0	0	0	0	0	0	0
OTU_80	Bacteria; Fusobacteria; Fusobacteriia; Fusobacteriales; Fusobacteriaceae; Fusobacterium; uncultured bacterium	(Fusobacterium nucleatum subsp. polymorphum_HOT_202/Fusobacterium sp._HOT_203)	0	218	0	0	0	1	0	21	0	0	0	0	12	0	2	1	0	0	0	50	0	1	0	0	39	403	87	10	126	0	19	5	1	0	0	3	36	50	65	146	57	82	115	43	0	14	103
OTU_82	Bacteria; Fusobacteria; Fusobacteriia; Fusobacteriales; Leptotrichiaceae		0	0	0	0	0	0	0	0	0	0	0	0	0	0	0	0	0	0	0	0	0	0	0	0	0	0	0	0	0	0	0	0	0	0	0	0	0	0	0	0	0	0	0	0	0	0	0
OTU_83	Bacteria; Firmicutes; Clostridia; Clostridiales; Peptostreptococcaceae; Filifactor	Filifactor alocis	0	0	0	0	0	0	0	0	0	0	0	0	0	0	0	0	0	0	0	0	0	0	0	0	0	0	0	0	0	0	0	0	0	0	0	0	0	0	0	0	0	0	0	0	0	0	0
OTU_84	Bacteria; Firmicutes; Clostridia; Clostridiales; Family XI; Parvimonas	(Parvimonas micra/Parvimonas sp._HOT_110/Parvimonas sp._HOT_393)	0	0	0	0	0	0	0	0	0	0	0	1	2	0	0	0	0	0	0	0	0	0	0	0	0	52	17	7	0	8	20	0	0	0	6	0	14	21	24	19	13	9	17	11	36	35	41
OTU_85	Bacteria; Bacteroidetes; Flavobacteriia; Flavobacteriales; Flavobacteriaceae; Capnocytophaga; uncultured bacterium	Capnocytophaga sp._HOT_324	0	1	1	0	0	0	0	0	0	0	0	0	0	0	0	0	0	0	0	0	0	0	0	0	4	1	0	0	0	0	0	0	0	0	0	0	0	0	0	0	0	0	0	0	0	0	0
OTU_86	Bacteria; Actinobacteria; Coriobacteriia; Coriobacteriales; Coriobacteriaceae; Cryptobacterium; Cryptobacterium curtum DSM 15641	Cryptobacterium curtum	0	0	0	0	0	0	0	0	0	0	0	0	0	0	0	0	0	0	0	0	0	0	0	0	0	0	0	0	0	0	0	0	0	0	0	0	0	0	0	0	0	1	0	0	0	0	0
OTU_87	Bacteria; Tenericutes; Mollicutes; RF9; Firmicutes oral clone FM046; Firmicutes oral clone FM046; Firmicutes oral clone FM046		0	0	0	0	0	0	0	0	0	0	0	0	0	0	0	0	0	0	0	0	0	0	0	0	0	0	0	0	0	0	0	0	0	0	0	0	11	0	0	7	0	0	0	0	0	1	0
OTU_88	Bacteria; Bacteroidetes; Bacteroidia; Bacteroidales; Prevotellaceae; Prevotella	Prevotella salivae	0	0	0	0	0	0	0	0	0	0	0	0	2	0	2	34	0	25	60	28	0	0	0	0	108	77	0	0	0	1	0	34	0	0	0	0	0	2	2	40	0	1	2	3	0	0	0
OTU_91	Bacteria; Firmicutes; Negativicutes; Selenomonadales; Veillonellaceae; Dialister; uncultured bacterium	Dialister invisus	0	0	0	0	0	0	0	0	0	0	0	0	0	0	0	0	0	0	0	0	0	0	0	0	0	0	0	0	0	0	0	2	0	0	0	0	0	0	0	0	0	0	0	0	0	0	0
OTU_92	Bacteria; Firmicutes; Negativicutes; Selenomonadales; Veillonellaceae; Veillonella		16	11	4	4	11	10	6	10	11	32	7	21	3	2	1	0	3	2	2	7	4	17	9	11	4	6	6	4	8	3	3	6	2	3	4	3	7	11	1	6	0	3	7	8	4	12	16
OTU_93	Bacteria; Proteobacteria; Alphaproteobacteria; Rhizobiales; Methylobacteriaceae; Methylobacterium; Methylobacterium sp. PC30.44		0	0	0	0	0	0	0	0	0	0	0	0	0	0	0	0	0	0	0	0	0	0	0	0	0	0	0	0	0	0	0	0	0	0	0	0	0	0	0	0	0	0	0	0	0	1	0
OTU_94	Bacteria; Firmicutes; Bacilli; Lactobacillales; Streptococcaceae; Streptococcus	(Streptococcus downei/Streptococcus sobrinus)	0	0	0	0	0	0	0	0	0	0	0	0	0	0	0	0	0	0	0	0	0	0	0	0	0	0	0	0	0	0	0	0	0	0	0	0	0	0	0	0	0	0	0	0	0	0	0
OTU_95	Bacteria; Firmicutes; Clostridia; Clostridiales; Lachnospiraceae; Oribacterium	Oribacterium sp._HOT_078	0	0	0	0	0	0	0	0	0	0	0	0	0	0	0	0	0	0	0	0	0	0	0	0	0	0	0	0	0	0	0	0	0	0	0	0	0	2	0	0	0	0	0	0	0	0	0
OTU_96	Bacteria; Actinobacteria; Actinobacteria; Actinomycetales; Actinomycetaceae; Actinomyces		0	0	0	0	0	0	0	0	1	0	0	0	0	0	0	0	46	38	1	56	0	0	0	0	1	0	0	0	0	0	0	0	0	0	2	0	0	1	0	2	28	41	45	43	13	20	0
OTU_97	Bacteria; Actinobacteria; Coriobacteriia; Coriobacteriales; Coriobacteriaceae; Slackia; Slackia exigua ATCC 700122	Slackia exigua	0	0	0	0	0	0	0	0	0	0	0	0	0	0	0	0	0	0	0	0	0	0	0	0	0	0	0	0	0	0	0	0	0	0	0	0	0	0	0	0	0	0	0	0	0	0	0
OTU_98	Bacteria; Proteobacteria; Betaproteobacteria; Burkholderiales; Comamonadaceae; Aquabacterium; uncultured bacterium	Leptothrix sp._HOT_025	0	0	0	0	0	0	0	0	0	0	0	0	0	0	0	0	0	0	0	0	0	0	0	0	0	0	0	0	0	0	0	0	0	0	0	0	0	0	0	0	0	0	0	0	0	0	0
OTU_99	Bacteria; Proteobacteria; Gammaproteobacteria; Pseudomonadales; Pseudomonadaceae; Pseudomonas; Pseudomonas fluorescens	Pseudomonas fluorescens	0	0	0	0	0	0	0	0	0	0	0	0	0	0	0	0	0	0	0	0	0	0	0	0	0	0	0	0	0	0	0	0	0	0	0	0	0	0	0	0	0	0	0	0	0	0	0
OTU_100	Bacteria; Firmicutes; Negativicutes; Selenomonadales; Veillonellaceae; Veillonella	Veillonella parvula	1	0	3	2	0	3	5	4	0	0	0	0	13	0	0	3	9	8	5	6	0	1	0	1	1	3	2	1	9	9	21	8	0	4	1	3	16	15	12	10	24	36	24	30	28	33	19
OTU_101	Bacteria; Firmicutes; Clostridia; Clostridiales; Lachnospiraceae; Lachnoanaerobaculum	Lachnoanaerobaculum orale	0	0	0	0	0	0	0	0	0	0	0	0	3	0	0	0	0	0	0	0	0	0	0	0	0	0	0	0	0	0	0	0	0	0	0	0	0	0	0	0	0	0	0	0	0	0	0
OTU_102	Bacteria; Firmicutes; Clostridia; Clostridiales; Peptococcaceae; Peptococcus	(Peptococcus sp._HOT_167/Peptococcus sp._HOT_168)	0	0	0	0	0	0	0	0	0	0	0	0	0	0	0	0	0	0	0	0	0	0	0	0	0	0	0	0	0	0	0	0	0	0	0	0	0	0	0	1	0	0	0	0	0	0	0
OTU_103	Bacteria; Bacteroidetes; Bacteroidia; Bacteroidales; Prevotellaceae; Prevotella	Prevotella melaninogenica	0	0	0	0	0	0	0	0	0	0	0	0	0	0	0	4	0	18	28	30	0	0	0	0	19	11	0	0	0	0	1	39	0	0	0	0	0	1	1	15	1	2	6	8	0	0	0
OTU_104	Bacteria; Bacteroidetes; Bacteroidia; Bacteroidales; Porphyromonadaceae; Paludibacter; uncultured bacterium	Bacteroidales [G-2] sp._HOT_274	0	0	0	0	0	0	0	0	0	0	0	0	0	0	0	0	0	0	0	0	0	0	0	0	0	0	0	0	0	0	0	0	0	0	0	0	0	0	0	0	0	0	0	0	0	0	0
OTU_105	Bacteria; Firmicutes; Bacilli; Lactobacillales; Streptococcaceae; Streptococcus; Streptococcus troglodytae	Streptococcus mutans	0	0	0	0	0	0	0	0	0	0	0	0	0	0	0	0	0	0	0	0	0	0	0	0	0	0	0	0	0	0	0	0	0	0	0	0	0	0	0	0	0	0	0	0	0	0	0
OTU_106	Bacteria; Firmicutes; Negativicutes; Selenomonadales; Veillonellaceae; Veillonella		16	30	18	14	1	0	1	3	0	0	2	0	8	8	4	4	1	0	8	1	0	1	4	1	1	3	2	3	16	5	28	17	43	7	18	8	1	2	4	4	3	0	3	0	0	0	0
OTU_107	Bacteria; Firmicutes; Bacilli; Lactobacillales; Aerococcaceae; Abiotrophia; uncultured bacterium	Abiotrophia defectiva	0	0	0	0	0	0	0	0	0	0	0	0	0	0	0	0	0	0	0	0	0	0	0	0	0	0	0	0	0	0	0	0	0	0	0	0	0	0	0	0	0	0	0	0	0	0	0
OTU_108	Bacteria; Firmicutes; Bacilli; Lactobacillales; Streptococcaceae; Streptococcus		0	0	0	0	5	3	5	6	2	3	2	1	7	4	2	8	4	0	2	1	5	3	6	5	4	0	2	3	1	0	1	0	1	1	1	0	3	1	3	8	3	5	4	3	1	1	3
OTU_109	Bacteria; Firmicutes; Negativicutes; Selenomonadales; Veillonellaceae; Veillonella; uncultured bacterium	Veillonella atypica	2	0	1	1	1	3	6	4	8	7	9	7	7	11	1	8	0	4	1	1	5	10	6	5	13	29	24	15	1	1	0	0	0	2	2	2	25	6	14	8	1	1	2	3	1	1	2
OTU_110	Bacteria; Firmicutes; Bacilli; Lactobacillales; Streptococcaceae; Streptococcus; uncultured Streptococcaceae bacterium	(Streptococcus gordonii/Streptococcus sp._HOT_056)	1	2	4	4	5	10	17	10	7	0	2	0	2	5	2	4	18	6	6	6	5	4	15	3	1	1	4	5	6	3	2	4	0	2	0	3	4	0	6	5	16	10	28	29	2	9	3
OTU_112	Bacteria; Firmicutes; Bacilli; Lactobacillales; Lactobacillaceae; Lactobacillus	(Lactobacillus casei/Lactobacillus paracasei/Lactobacillus rhamnosus)	0	0	0	0	0	0	0	0	0	0	0	0	0	0	0	0	0	0	0	0	0	0	0	0	0	1	0	0	0	0	0	0	8	0	0	1	0	0	0	0	0	0	0	0	0	0	0
OTU_113	Bacteria; Proteobacteria; Betaproteobacteria; Burkholderiales; Comamonadaceae	Delftia acidovorans	0	0	0	0	0	0	0	0	0	0	0	0	0	0	0	0	0	0	0	0	0	0	0	0	0	0	0	0	0	0	0	0	0	0	0	0	0	0	0	0	0	0	0	0	0	0	0
OTU_115	Bacteria; Firmicutes; Negativicutes; Selenomonadales; Veillonellaceae; Veillonella		2	4	8	2	6	12	19	5	9	2	5	0	2	0	2	1	20	10	19	16	0	2	5	1	0	0	1	1	24	17	22	27	1	20	1	32	0	1	3	0	9	23	14	7	9	7	0
OTU_116	Bacteria; Fusobacteria; Fusobacteriia; Fusobacteriales; Leptotrichiaceae; Leptotrichia; uncultured bacterium	Leptotrichia sp._HOT_392	13	11	15	5	0	2	0	1	0	0	0	0	0	3	7	1	0	0	0	0	0	0	0	0	0	0	0	0	0	0	0	0	0	0	0	0	0	0	0	0	0	0	0	0	0	0	0
OTU_117	Bacteria; Bacteroidetes; Bacteroidia; Bacteroidales; Prevotellaceae; Prevotella	Prevotella dentalis	0	0	0	0	0	0	0	0	0	0	0	0	0	0	0	0	0	0	0	0	0	0	0	0	0	0	0	0	0	0	0	0	0	0	0	0	0	0	0	0	0	0	0	0	0	0	0
OTU_118	Bacteria; Actinobacteria; Actinobacteria; Actinomycetales; Actinomycetaceae; Actinomyces	Actinomyces graevenitzii	0	0	0	0	0	0	0	0	0	0	0	0	0	0	0	0	0	0	0	0	0	0	0	0	0	0	0	0	0	0	0	0	0	0	0	0	0	0	0	0	0	0	0	0	0	0	0
OTU_119	Bacteria; Proteobacteria; Gammaproteobacteria; Cardiobacteriales; Cardiobacteriaceae; Cardiobacterium	Cardiobacterium valvarum	0	0	0	0	0	0	0	0	0	0	0	0	0	0	0	0	0	0	0	0	0	0	0	0	0	0	0	0	0	0	0	0	0	0	0	0	0	0	0	0	0	0	0	0	0	0	0
OTU_120	Bacteria; Actinobacteria; Actinobacteria; Corynebacteriales; Corynebacteriaceae; Corynebacterium		0	0	0	0	1	0	0	0	0	0	0	0	0	0	0	0	0	0	0	0	0	0	0	0	0	0	0	0	0	0	0	0	0	0	0	0	0	0	0	0	0	0	0	0	0	0	0
OTU_121	Bacteria; Firmicutes; Clostridia; Clostridiales; Peptostreptococcaceae; Incertae Sedis		0	0	0	0	0	0	0	0	0	0	0	0	0	0	0	0	0	0	0	0	0	0	0	0	0	0	0	0	0	0	0	0	0	0	0	0	0	0	1	1	0	0	0	0	0	0	0
OTU_124	Bacteria; Firmicutes; Clostridia; Clostridiales; Lachnospiraceae; Shuttleworthia; Shuttleworthia sp. oral taxon G69	Shuttleworthia satelles	0	0	0	0	0	0	0	0	0	0	0	0	0	0	0	0	0	0	0	0	0	0	0	0	0	0	0	0	0	0	0	0	0	0	0	0	0	0	0	0	0	0	0	0	0	0	0
OTU_125	Bacteria; Firmicutes; Clostridia; Clostridiales; Family XI; Parvimonas		0	0	0	0	0	0	0	0	0	0	0	0	2	0	0	1	0	1	0	0	0	0	0	0	0	39	26	14	0	50	51	0	0	0	19	0	3	8	6	3	4	6	7	10	4	11	6
OTU_126	Bacteria; Firmicutes; Clostridia; Clostridiales; Family XIII; uncultured	Peptostreptococcaceae [XI][G-5] sp._HOT_493	0	0	0	0	0	0	0	0	0	0	0	0	0	0	0	0	0	0	0	0	0	0	0	0	0	0	0	0	0	0	0	0	0	0	0	0	0	0	0	0	0	0	0	0	0	0	0
OTU_127	Bacteria; Actinobacteria; Actinobacteria; Actinomycetales; Actinomycetaceae; Actinomyces	Actinomyces lingnae [NVP]	1	3	8	3	0	1	2	1	4	0	3	0	1	0	1	2	0	1	4	0	0	0	27	0	0	1	0	2	4	1	2	2	0	4	0	1	1	0	0	0	0	0	0	0	0	3	8
OTU_128	Bacteria; Firmicutes; Negativicutes; Selenomonadales; Veillonellaceae; Veillonella; uncultured bacterium	(Veillonella atypica/Veillonella dispar)	1	0	0	0	0	0	0	0	0	0	0	0	13	44	0	72	0	0	0	0	0	0	0	0	42	59	65	70	0	0	0	0	0	1	0	1	41	2	32	9	0	0	0	0	0	0	0
OTU_129	Bacteria; Firmicutes; Negativicutes; Selenomonadales; Veillonellaceae; Veillonella; uncultured bacterium	(Veillonella dispar/Veillonella parvula)	1	2	2	2	10	12	14	7	8	13	6	10	1	3	0	3	2	4	1	2	0	3	5	6	1	1	0	1	5	4	1	1	1	1	4	2	3	4	2	2	2	2	4	8	0	6	4
OTU_130	Bacteria; Bacteroidetes; Bacteroidia; Bacteroidales; Prevotellaceae; Prevotella	Prevotella aurantiaca	0	0	0	0	0	0	0	0	0	0	0	0	0	0	0	0	0	0	0	0	0	0	0	0	0	0	0	0	0	0	0	0	0	0	0	0	47	10	82	31	3	1	7	0	0	0	0
OTU_131	Bacteria; Firmicutes; Bacilli; Lactobacillales; Streptococcaceae; Streptococcus	Streptococcus intermedius	1	0	0	0	2	0	0	0	3	0	0	4	0	0	1	0	0	0	1	0	0	0	0	0	1	0	0	0	5	1	0	0	0	1	1	0	8	2	13	11	0	1	0	1	0	0	0
OTU_132	Bacteria; Synergistetes; Synergistia; Synergistales; Synergistaceae; Fretibacterium; uncultured Deferribacteraceae bacterium	Fretibacterium fastidiosum	0	0	0	0	0	0	0	0	0	0	0	0	0	0	0	0	0	0	0	0	0	0	0	0	0	0	0	0	0	0	0	0	0	0	0	0	0	0	0	0	0	0	0	0	0	0	0
OTU_133	Bacteria; Bacteroidetes; Bacteroidia; Bacteroidales; Porphyromonadaceae; Porphyromonas	(Porphyromonas endodontalis/Porphyromonas sp._HOT_285)	0	0	0	0	0	0	0	0	0	0	0	0	0	0	0	0	0	0	0	0	0	0	0	0	0	0	0	0	0	0	0	0	0	0	0	0	0	0	0	0	0	0	0	0	0	0	0
OTU_135	Bacteria; Proteobacteria; Betaproteobacteria; Neisseriales; Neisseriaceae; Neisseria	Neisseria oralis	0	0	0	0	0	0	0	0	0	0	0	0	0	0	0	0	0	0	0	0	0	0	0	0	0	0	0	0	0	0	0	0	0	0	2	0	0	0	0	0	0	0	0	0	5	0	0
OTU_137	Bacteria; Firmicutes; Negativicutes; Selenomonadales; Veillonellaceae; Selenomonas	Veillonellaceae [G-1] sp._HOT_155	0	0	0	0	0	0	0	0	0	0	0	0	0	0	0	0	0	0	0	0	0	0	0	0	0	0	0	0	0	0	0	0	0	0	0	0	0	0	0	0	0	0	0	0	0	0	0
OTU_138	Bacteria; Firmicutes; Negativicutes; Selenomonadales; Veillonellaceae; Veillonella		3	5	8	9	29	16	16	31	44	40	76	43	8	14	8	4	22	48	23	17	27	26	35	58	5	3	3	12	23	14	9	6	4	20	38	34	11	17	7	15	7	10	5	6	8	16	19
OTU_140	Bacteria; Bacteroidetes; Flavobacteriia; Flavobacteriales; Flavobacteriaceae; Capnocytophaga	Capnocytophaga sputigena	0	0	0	0	0	0	0	0	0	0	0	0	0	0	0	0	0	0	0	0	0	0	0	0	0	1	0	0	0	0	0	0	0	0	0	0	0	0	0	0	0	0	0	0	0	0	0
OTU_142	Bacteria; Firmicutes; Negativicutes; Selenomonadales; Veillonellaceae; Veillonella; uncultured bacterium	Veillonella parvula	3	5	0	0	0	0	0	0	0	0	0	0	2	2	1	0	7	1	6	0	0	0	0	0	2	3	0	0	0	3	8	0	0	0	2	0	1	3	9	3	6	12	7	3	7	6	8
OTU_143	Bacteria; Actinobacteria; Coriobacteriia; Coriobacteriales; Coriobacteriaceae	Olsenella uli	0	0	0	0	0	0	0	0	0	0	0	0	0	0	0	0	0	0	0	0	0	0	0	0	0	0	0	0	0	0	0	0	0	0	0	0	0	0	0	0	0	0	0	0	0	0	0
OTU_144	Bacteria; Firmicutes; Bacilli; Lactobacillales; Streptococcaceae; Streptococcus	(Streptococcus gordonii/Streptococcus sp._HOT_056)	3	2	7	3	21	11	4	8	19	17	27	20	4	3	1	3	5	0	14	5	24	21	24	30	2	5	4	6	8	2	3	2	4	14	17	10	1	2	0	0	2	3	0	0	4	16	17
OTU_146	Bacteria; Proteobacteria		0	0	0	0	0	0	0	0	0	0	0	0	0	0	0	0	0	0	0	0	0	0	0	0	0	0	0	0	0	0	0	0	0	0	0	0	0	0	0	0	0	0	0	0	0	0	0
OTU_147	Bacteria; Actinobacteria; Coriobacteriia; Coriobacteriales; Coriobacteriaceae; Atopobium	Atopobium minutum	0	0	0	0	0	0	0	0	0	0	0	0	0	0	0	0	0	0	0	0	0	0	0	0	0	0	0	0	0	0	0	0	0	0	0	0	0	0	0	0	0	0	0	0	0	0	0
OTU_148	Bacteria; Bacteroidetes; Bacteroidia; Bacteroidales; Prevotellaceae; Prevotella	Prevotella veroralis	5	0	0	0	0	0	0	0	0	0	0	0	0	0	1	2	0	7	30	0	0	0	0	0	2	13	1	0	0	0	0	0	0	0	0	0	0	0	0	0	0	0	0	0	0	0	0
OTU_152	Bacteria; Fusobacteria; Fusobacteriia; Fusobacteriales; Leptotrichiaceae; Leptotrichia; uncultured bacterium	Leptotrichia hofstadii	0	0	0	0	0	0	0	0	0	0	0	0	0	0	0	0	0	0	0	0	0	0	0	0	0	0	0	0	0	0	0	0	0	0	0	0	0	0	0	0	0	0	0	0	0	0	0
OTU_153	Bacteria; Firmicutes; Negativicutes; Selenomonadales; Veillonellaceae; Veillonella	Veillonella dispar	1	0	2	2	0	0	0	0	0	0	0	1	4	8	8	10	0	0	3	1	0	0	0	1	7	2	4	3	1	0	0	0	1	0	0	0	2	0	5	0	0	0	0	0	2	0	0
OTU_154	Bacteria; Firmicutes; Negativicutes; Selenomonadales; Veillonellaceae; Anaeroglobus; uncultured bacterium	Anaeroglobus geminatus	0	0	0	0	0	0	0	0	0	0	0	0	0	0	0	0	0	0	0	0	0	0	0	0	0	0	0	0	0	0	0	0	0	0	0	0	0	0	0	0	0	0	0	0	0	0	0
OTU_156	Bacteria; Bacteroidetes; Bacteroidia; Bacteroidales; Prevotellaceae; Prevotella		0	0	0	0	0	0	0	0	0	0	0	0	0	0	0	0	0	0	0	0	0	0	0	0	0	0	0	0	0	0	0	0	0	0	0	0	0	0	0	0	0	0	0	0	0	0	0
OTU_157	Bacteria; Proteobacteria; Betaproteobacteria; Burkholderiales; Comamonadaceae	Delftia acidovorans	0	0	0	0	0	0	0	0	0	0	0	0	0	0	0	0	0	0	0	0	0	0	0	0	0	0	0	0	0	0	0	0	0	0	0	0	0	0	0	0	0	0	0	0	0	0	0
OTU_159	Bacteria; Firmicutes; Negativicutes; Selenomonadales; Veillonellaceae; Selenomonas	(Selenomonas sp._HOT_442/Selenomonas sputigena)	0	0	0	0	0	0	0	0	0	0	0	0	0	0	0	0	0	0	0	0	0	0	0	0	0	0	0	0	0	0	0	0	0	0	0	0	0	0	0	0	0	0	0	0	0	0	0
OTU_160	Bacteria; Firmicutes; Clostridia; Clostridiales; Lachnospiraceae; Howardella; uncultured bacterium	Lachnospiraceae [G-7] sp._HOT_086	0	0	0	0	0	0	0	0	0	0	0	0	0	0	0	0	0	0	0	0	0	0	0	0	0	0	0	0	0	0	0	0	0	0	0	0	0	0	0	0	0	0	0	0	0	0	0
OTU_161	Bacteria; Firmicutes; Negativicutes; Selenomonadales; Veillonellaceae; Veillonella	Veillonella dispar	2	2	1	1	0	0	0	0	0	0	0	0	0	2	1	1	1	0	1	0	1	3	0	0	3	0	0	0	0	4	0	0	0	0	0	0	1	0	1	0	0	1	0	0	0	0	1
OTU_162	Bacteria; Firmicutes; Clostridia; Clostridiales; Family XI; Parvimonas; uncultured bacterium	(Parvimonas micra/Parvimonas sp._HOT_110/Parvimonas sp._HOT_393)	0	0	0	0	0	0	0	0	0	0	0	0	0	0	0	0	0	0	0	0	0	0	0	0	0	7	4	1	0	8	9	0	0	0	0	0	4	7	10	2	10	10	16	19	22	10	24
OTU_163	Bacteria; Firmicutes; Negativicutes; Selenomonadales; Veillonellaceae; Veillonella; uncultured bacterium	Veillonella parvula	27	36	16	16	2	5	2	5	0	0	0	0	1	1	1	3	0	0	0	0	0	1	0	0	7	2	1	1	3	0	2	0	0	2	0	0	1	2	0	0	2	5	2	1	0	0	0
OTU_164	Bacteria; Firmicutes; Negativicutes; Selenomonadales; Veillonellaceae; Selenomonas	(Veillonellaceae [G-1] sp._HOT_129/Veillonellaceae [G-1] sp._HOT_132/Veillonellaceae [G-1] sp._HOT_150)	0	0	0	0	0	0	0	0	0	0	0	0	0	0	0	0	0	0	0	0	0	0	0	0	0	0	0	0	0	0	0	0	0	0	0	0	0	0	0	0	0	0	0	0	0	0	0
OTU_165	Bacteria; Firmicutes; Bacilli; Bacillales		0	0	0	0	0	0	0	0	0	0	0	0	0	0	0	0	0	0	1	0	0	0	0	0	0	0	0	0	0	0	1	0	0	0	1	0	0	0	0	0	0	0	0	0	0	0	0
OTU_166	Bacteria; Firmicutes; Negativicutes; Selenomonadales; Veillonellaceae; Veillonella	Veillonella sp._HOT_780	0	0	0	0	0	0	0	0	0	0	0	0	0	0	0	0	0	0	0	0	0	0	0	0	0	0	0	0	0	0	0	0	0	0	0	0	0	1	0	0	0	0	0	0	0	0	0
OTU_167	Bacteria; Firmicutes; Negativicutes; Selenomonadales; Veillonellaceae; Veillonella; uncultured bacterium	Veillonella dispar	2	1	0	0	0	0	0	0	0	0	0	0	3	0	0	3	0	0	0	0	0	0	0	0	0	0	2	0	0	0	0	0	0	0	1	1	3	1	2	2	6	2	3	4	0	0	0
OTU_168	Bacteria; Proteobacteria; Betaproteobacteria; Neisseriales; Neisseriaceae; Alysiella; uncultured bacterium	(Kingella sp._HOT_459/Kingella sp._HOT_932)	0	0	0	0	0	0	0	0	0	0	0	0	0	0	0	0	0	0	0	0	0	0	0	0	0	0	0	0	0	0	0	0	0	0	0	0	0	0	0	0	1	0	0	0	0	0	0
OTU_169	Bacteria; Firmicutes		0	0	0	0	0	0	0	0	0	0	0	0	0	0	0	0	0	0	0	0	0	0	0	0	0	0	0	0	0	0	0	0	0	0	0	0	0	0	0	0	0	0	0	0	0	0	0
OTU_171	Bacteria; Bacteroidetes; Bacteroidia; Bacteroidales; Prevotellaceae; Prevotella		0	0	0	0	0	0	0	0	0	0	0	0	0	0	0	0	0	0	0	0	0	0	0	0	0	0	0	0	0	0	0	0	0	0	0	0	0	0	0	0	0	0	0	0	0	0	0
OTU_172	Bacteria; Firmicutes; Negativicutes; Selenomonadales; Veillonellaceae; Veillonella	Veillonella atypica	4	5	6	9	0	2	6	3	3	5	6	1	2	0	5	2	1	1	2	7	2	3	2	2	1	1	1	1	6	2	3	5	3	1	6	4	4	6	0	1	7	4	3	2	1	1	3
OTU_173	Bacteria; Proteobacteria; Gammaproteobacteria; Pasteurellales; Pasteurellaceae		0	1	1	0	0	0	0	0	0	0	0	1	0	0	0	0	0	0	0	0	0	0	0	0	0	0	0	0	0	0	0	0	0	0	0	0	1	0	0	0	0	0	0	0	0	0	0
OTU_174	Bacteria; Firmicutes; Clostridia; Clostridiales; Lachnospiraceae; Butyrivibrio	Butyrivibrio sp._HOT_455	0	0	0	0	0	0	0	0	0	0	0	0	0	0	0	0	0	0	0	0	0	0	0	0	0	0	0	0	0	0	0	0	0	0	0	0	0	0	0	0	0	0	0	0	0	0	0
OTU_175	Bacteria; Firmicutes; Bacilli; Lactobacillales; Streptococcaceae; Streptococcus; uncultured Streptococcaceae bacterium		0	0	0	0	0	0	0	0	1	0	1	0	0	0	0	0	0	1	0	0	0	0	0	0	0	0	1	0	0	0	0	0	0	0	0	0	0	0	0	0	0	0	0	1	1	0	0
OTU_176	Bacteria; Firmicutes; Clostridia; Clostridiales; Peptostreptococcaceae	Peptostreptococcus stomatis	3	0	0	0	0	0	0	0	0	0	0	0	5	0	0	0	0	0	0	0	0	0	0	0	0	0	0	0	0	0	0	0	0	0	0	0	1	7	0	2	3	3	2	3	0	0	0
OTU_177	Bacteria; Firmicutes; Bacilli; Lactobacillales; Streptococcaceae; Streptococcus		0	0	0	0	0	0	0	0	0	0	0	0	0	0	0	0	0	0	0	0	0	0	0	0	0	0	0	0	0	0	0	0	0	0	0	0	0	0	0	0	0	0	0	0	0	0	0
OTU_178	Bacteria; Firmicutes; Clostridia; Clostridiales; Peptostreptococcaceae; Incertae Sedis; Eubacterium sp. oral strain A03MT		0	0	0	0	0	0	0	0	0	0	0	0	0	0	0	0	0	0	0	3	0	0	0	0	0	0	0	0	0	0	0	0	0	0	0	0	0	0	0	1	0	1	0	0	0	0	0
OTU_179	Bacteria; Firmicutes; Negativicutes; Selenomonadales; Veillonellaceae; Veillonella	Veillonella dispar	1	0	0	0	0	0	0	0	0	0	0	0	6	28	1	31	0	0	0	0	0	0	0	0	18	5	33	19	1	0	0	0	0	0	0	0	14	0	10	7	0	0	0	0	0	0	0
OTU_180	Bacteria; Firmicutes; Negativicutes; Selenomonadales; Veillonellaceae; Veillonella		0	0	0	0	0	0	1	0	0	0	0	0	2	0	2	2	0	2	3	0	0	0	0	0	1	0	1	0	1	0	1	1	0	0	0	1	0	1	0	0	0	0	0	1	0	1	0
OTU_181	Bacteria; Firmicutes; Negativicutes; Selenomonadales; Veillonellaceae		0	0	1	0	0	0	0	0	0	0	0	0	0	0	0	1	0	0	0	0	0	0	0	0	0	0	0	0	0	0	0	0	0	0	0	0	0	0	0	0	0	0	2	0	0	0	0
OTU_183	Bacteria; Bacteroidetes; Sphingobacteriia; Sphingobacteriales; Chitinophagaceae; Sediminibacterium		0	0	0	0	0	0	0	0	0	0	0	0	0	0	0	0	0	0	0	0	0	0	0	0	0	0	0	0	0	0	0	0	0	0	0	0	0	0	0	0	0	0	0	0	0	0	0
OTU_184	Bacteria; Actinobacteria; Actinobacteria; Actinomycetales; Actinomycetaceae; Actinomyces	(Actinomyces odontolyticus/Actinomyces sp._HOT_180)	0	0	0	0	1	0	1	0	1	0	0	0	0	0	0	0	0	0	1	0	0	0	0	0	0	0	0	0	1	6	0	3	0	1	0	2	0	0	0	0	0	0	0	0	0	0	0
OTU_187	Bacteria; Actinobacteria; Actinobacteria; Actinomycetales; Actinomycetaceae; Actinomyces; Actinomyces turicensis ACS-279-V-Col4	Actinomyces cardiffensis	0	0	0	0	0	0	0	0	0	0	0	0	0	0	0	0	0	0	0	0	0	0	0	0	0	0	0	0	0	0	0	0	0	0	0	0	0	0	0	0	0	0	0	0	0	1	0
OTU_192	Bacteria; Firmicutes; Bacilli; Lactobacillales; Streptococcaceae	Streptococcus agalactiae	0	0	0	0	0	0	0	0	0	0	0	0	0	0	0	0	0	0	0	0	0	0	0	0	0	0	0	0	0	0	0	0	0	0	0	0	0	0	0	0	0	0	0	0	0	0	0
OTU_193	Bacteria; Firmicutes; Clostridia; Clostridiales; Peptostreptococcaceae; uncultured; uncultured organism		0	0	0	0	0	0	0	0	0	0	0	0	0	0	0	0	0	0	0	0	0	0	0	0	0	0	0	0	0	0	0	0	0	0	0	0	0	2	0	0	0	0	0	0	0	0	0
OTU_194	Bacteria; Bacteroidetes; Bacteroidia; Bacteroidales; Prevotellaceae; Prevotella		0	0	0	0	0	0	0	0	0	0	0	0	0	0	0	0	0	0	0	0	0	0	0	0	0	0	0	0	0	0	0	0	0	0	0	0	0	2	0	0	0	0	0	0	0	0	0
OTU_195	Bacteria; Firmicutes; Clostridia; Clostridiales; Family XI; Parvimonas		0	0	0	0	0	0	0	0	1	0	0	0	0	0	0	0	0	0	0	0	0	0	0	0	0	0	0	0	0	0	0	0	0	0	0	0	32	22	38	19	18	15	26	19	31	27	39
OTU_196	Bacteria; Firmicutes; Clostridia; Clostridiales; Family XI; Parvimonas	(Parvimonas micra/Parvimonas sp._HOT_110/Parvimonas sp._HOT_393)	0	0	0	0	0	0	0	0	0	0	0	0	0	0	0	0	0	0	0	0	0	0	0	0	0	3	0	0	0	0	0	0	0	0	0	0	4	8	9	5	2	0	7	3	2	6	10
OTU_197	Bacteria; Firmicutes; Negativicutes; Selenomonadales; Veillonellaceae; Veillonella	Veillonella dispar	0	2	0	1	0	1	1	1	0	0	1	0	0	0	0	0	6	2	0	5	0	0	1	0	0	0	1	0	0	1	0	0	0	0	0	2	0	0	0	1	3	12	1	9	4	0	0
OTU_198	Bacteria; Firmicutes; Negativicutes; Selenomonadales; Veillonellaceae; Veillonella; uncultured bacterium	Veillonella parvula	0	1	0	0	0	0	1	1	0	0	0	0	0	0	0	0	0	0	0	0	0	0	1	0	0	0	0	0	0	1	0	0	0	0	0	0	1	2	0	0	0	0	0	0	1	0	0
OTU_199	Bacteria; Firmicutes; Bacilli; Lactobacillales; Streptococcaceae; Streptococcus	(Streptococcus gordonii/Streptococcus sp._HOT_056)	1	0	0	0	4	4	16	1	3	2	2	2	0	1	1	2	7	1	1	2	4	5	3	7	0	3	0	0	7	1	2	0	0	1	0	0	1	0	0	0	2	8	4	12	3	1	2
OTU_200	Bacteria; Bacteroidetes; Bacteroidia; Bacteroidales; Prevotellaceae; Alloprevotella; uncultured bacterium		0	0	0	0	0	0	0	0	0	0	0	0	0	0	0	0	0	0	0	0	0	0	0	0	0	0	0	0	0	0	0	0	0	0	0	0	0	0	0	0	0	0	0	0	0	0	0
OTU_201	Bacteria; Firmicutes; Bacilli; Lactobacillales; Streptococcaceae; Streptococcus	(Streptococcus salivarius/Streptococcus vestibularis)	0	1	0	0	0	0	0	0	0	0	0	0	0	0	0	0	0	0	0	0	0	0	0	1	0	0	0	0	0	0	0	0	0	0	0	0	1	0	0	0	0	0	3	2	1	0	0
OTU_202	Bacteria; Firmicutes; Negativicutes; Selenomonadales; Veillonellaceae; Veillonella	(Veillonella denticariosi/Veillonella parvula)	0	1	0	0	0	1	0	0	0	0	0	0	0	1	1	0	0	0	0	2	0	0	2	0	2	0	0	0	0	0	0	2	0	0	0	0	0	0	0	0	0	0	1	0	0	0	0
OTU_203	Bacteria; Proteobacteria; Gammaproteobacteria; Enterobacteriales; Enterobacteriaceae	(Enterobacter cancerogenus/Enterobacter hormaechei/Klebsiella pneumoniae/Kluyvera ascorbata)	0	0	0	0	0	0	0	0	0	0	0	0	0	0	0	0	0	0	0	0	0	0	0	0	0	0	0	0	0	0	0	0	0	0	0	0	0	0	0	0	0	0	0	0	0	0	0
OTU_204	Bacteria; Firmicutes; Bacilli; Lactobacillales; Streptococcaceae; Streptococcus	(Streptococcus salivarius/Streptococcus vestibularis)	0	0	0	0	0	0	0	0	0	0	0	0	0	0	0	0	0	0	0	0	0	0	0	0	0	1	0	0	0	0	0	0	0	0	0	0	0	1	0	0	1	0	1	0	0	0	0
OTU_205	Bacteria; Firmicutes; Negativicutes; Selenomonadales; Veillonellaceae; Veillonella; uncultured bacterium	Megasphaera micronuciformis	6	0	0	0	0	0	0	0	0	1	0	0	6	28	0	39	0	0	0	0	0	0	0	0	44	71	72	59	1	0	0	0	0	0	0	0	28	3	29	5	0	0	1	0	0	0	0
OTU_206	Bacteria; Bacteroidetes; Bacteroidia; Bacteroidales; Prevotellaceae; Prevotella		0	0	0	0	0	0	0	0	0	0	0	0	0	0	0	0	0	0	0	0	0	0	0	0	0	0	0	0	0	0	0	0	0	0	0	0	0	0	0	0	0	0	0	0	0	0	0
OTU_207	Bacteria; Firmicutes; Clostridia; Clostridiales; Ruminococcaceae; uncultured	Ruminococcaceae [G-2] sp._HOT_085	0	0	0	0	0	0	0	0	0	0	0	0	0	0	0	0	0	0	0	0	0	0	0	0	0	0	0	0	0	0	0	0	0	0	0	0	0	0	0	0	0	0	0	0	0	0	0
OTU_208	Bacteria; Firmicutes; Negativicutes; Selenomonadales; Veillonellaceae; Veillonella; uncultured bacterium	(Veillonella denticariosi/Veillonella parvula)	0	0	1	0	0	1	1	0	0	1	0	0	1	0	0	0	0	0	0	0	0	1	0	0	5	16	6	13	0	1	1	3	2	0	1	0	1	2	0	1	0	0	0	3	1	3	0
OTU_209	Bacteria; Firmicutes; Negativicutes; Selenomonadales; Veillonellaceae; Veillonella		0	1	0	0	1	0	4	1	0	0	0	5	0	0	3	1	0	0	2	0	4	0	0	2	0	0	0	0	0	1	0	0	0	0	0	0	1	0	0	0	1	2	0	0	2	1	0
OTU_210	Bacteria; Firmicutes; Negativicutes; Selenomonadales; Veillonellaceae	Megasphaera micronuciformis	0	0	0	0	0	0	0	0	0	0	0	0	0	0	0	0	0	0	0	0	0	0	0	0	0	0	0	0	0	0	0	0	0	0	0	0	0	0	0	0	0	0	0	0	0	0	0
OTU_211	Bacteria; Firmicutes; Negativicutes; Selenomonadales; Veillonellaceae; Veillonella; uncultured bacterium	(Veillonella parvula/Veillonella rogosae)	0	0	0	0	0	0	0	0	0	0	0	0	2	11	0	8	0	0	1	0	0	0	0	0	9	16	17	16	0	0	0	0	0	0	0	0	9	0	3	3	0	0	0	0	0	0	0
OTU_212	Bacteria; Firmicutes; Bacilli; Lactobacillales; Streptococcaceae; Streptococcus		0	0	0	0	1	0	0	0	0	0	0	0	1	0	2	0	1	1	1	1	0	0	6	2	0	0	0	1	0	0	0	0	0	0	1	0	0	0	0	0	0	0	0	0	0	0	0
OTU_213	Bacteria; Firmicutes; Clostridia; Clostridiales; Ruminococcaceae; uncultured	Ruminococcaceae [G-1] sp._HOT_075	0	0	0	0	0	0	0	0	0	0	0	0	0	0	0	0	0	0	0	0	0	0	0	0	0	0	0	0	0	0	0	0	0	0	0	0	0	0	2	0	0	0	0	0	0	0	0
OTU_214	Bacteria; Fusobacteria; Fusobacteriia; Fusobacteriales; Leptotrichiaceae; Leptotrichia; uncultured organism	(Leptotrichia sp._HOT_215/Leptotrichia sp._HOT_217)	0	1	0	1	0	0	0	0	0	0	0	0	0	2	0	0	0	0	0	0	0	0	0	0	0	0	0	0	0	0	0	0	0	0	0	0	0	0	0	0	0	0	0	0	0	0	0
OTU_215	Bacteria; Firmicutes; Negativicutes; Selenomonadales; Veillonellaceae; Veillonella		0	1	1	0	2	1	1	1	0	0	0	0	0	0	0	0	0	0	0	0	0	0	0	0	0	0	0	0	0	0	0	0	0	0	0	0	0	0	1	0	0	0	0	0	0	0	0
OTU_216	Bacteria; Firmicutes; Negativicutes; Selenomonadales; Veillonellaceae; Veillonella	Veillonella parvula	4	2	8	7	2	1	4	5	0	1	0	1	0	0	0	0	1	3	0	2	0	2	0	2	3	1	2	2	7	1	2	0	1	0	2	1	1	2	5	2	0	3	3	2	0	0	0
OTU_217	Bacteria; Firmicutes; Negativicutes; Selenomonadales; Veillonellaceae; Veillonella; uncultured bacterium	Veillonella denticariosi	5	1	10	6	12	10	12	4	2	15	3	3	3	9	4	6	10	18	1	104	1	269	54	10	7	6	2	1	18	7	7	23	15	3	12	4	3	10	2	0	7	9	16	22	6	5	5
OTU_218	Bacteria; Firmicutes; Negativicutes; Selenomonadales; Veillonellaceae; Veillonella	Veillonella dispar	0	0	0	0	0	0	0	0	0	0	0	0	0	0	0	0	0	0	0	0	0	0	0	0	0	0	0	0	0	0	0	0	1	0	0	0	0	0	0	0	0	1	0	0	0	0	0
OTU_219	Bacteria; Firmicutes; Negativicutes; Selenomonadales; Veillonellaceae		0	0	0	0	0	0	0	0	0	0	0	0	0	0	0	0	0	0	0	0	0	0	0	0	2	2	2	3	0	0	0	0	0	0	0	0	1	0	0	0	0	0	0	0	0	0	0
OTU_220	Bacteria; Firmicutes; Negativicutes; Selenomonadales; Veillonellaceae; Veillonella		0	0	0	0	0	0	0	0	0	0	0	0	0	0	0	0	0	1	0	0	0	0	0	0	1	0	0	0	0	0	1	0	0	0	0	1	0	0	0	0	0	0	0	0	0	0	0
OTU_221	Bacteria; Firmicutes; Negativicutes; Selenomonadales; Veillonellaceae	Veillonella dispar	1	0	0	0	0	0	0	0	0	0	0	0	0	0	0	0	0	0	0	0	0	0	0	0	0	0	0	0	0	0	0	1	0	0	0	0	0	0	0	0	0	0	0	0	0	0	0
OTU_222	Bacteria; Proteobacteria; Betaproteobacteria; Neisseriales; Neisseriaceae	(Kingella denitrificans/Kingella sp._HOT_012/Neisseria elongata)	0	0	1	0	0	0	0	0	0	0	0	0	0	0	0	0	0	0	0	0	0	0	0	0	0	0	0	0	0	0	0	0	0	0	0	0	0	0	0	0	0	0	0	0	0	0	0
OTU_223	Bacteria; Firmicutes; Negativicutes; Selenomonadales; Veillonellaceae; Veillonella		8	11	25	10	6	0	0	1	0	0	1	0	9	3	19	5	7	1	42	3	0	0	0	1	0	0	1	2	18	14	44	7	68	44	73	43	2	0	2	2	4	2	3	0	1	1	3
OTU_224	Bacteria		0	0	0	0	0	0	0	0	0	0	0	0	0	0	0	0	0	0	0	0	0	0	0	0	0	0	0	0	0	0	0	0	0	0	0	0	0	0	0	0	0	0	0	0	0	0	0
OTU_225	Bacteria; Fusobacteria; Fusobacteriia; Fusobacteriales; Fusobacteriaceae; Fusobacterium		0	0	0	0	0	0	0	0	0	0	0	0	0	1	0	0	0	0	0	0	0	0	0	0	0	0	0	0	0	0	0	0	0	0	0	0	0	0	0	0	0	0	0	0	0	0	0
OTU_226	Bacteria; Firmicutes; Negativicutes; Selenomonadales; Veillonellaceae; Veillonella		0	0	0	1	4	0	2	1	8	5	7	2	0	1	1	0	2	2	3	4	3	7	1	3	0	0	2	0	6	0	0	1	0	4	6	4	0	2	1	0	1	1	1	0	0	3	3
OTU_227	Bacteria; Firmicutes; Negativicutes; Selenomonadales; Veillonellaceae; Veillonella		0	0	0	1	0	0	0	0	0	0	0	0	1	1	2	1	0	0	0	0	0	0	0	0	0	0	0	2	0	0	0	0	1	0	0	0	0	0	0	1	0	0	0	0	0	0	0
OTU_229	Bacteria; Actinobacteria; Actinobacteria; Actinomycetales; Actinomycetaceae; Actinomyces		0	0	0	0	0	0	0	0	0	0	0	0	0	0	0	0	0	0	0	0	0	0	0	0	0	0	0	0	0	0	0	1	0	0	0	0	0	0	0	0	0	0	0	0	0	0	0
OTU_230	Bacteria; Firmicutes; Clostridia; Clostridiales; Family XI; Parvimonas		0	0	0	0	0	0	0	0	0	0	0	0	0	0	0	0	0	0	0	0	0	0	0	0	0	0	0	0	0	0	0	0	0	0	0	0	0	0	0	1	0	0	0	0	0	0	0
OTU_231	Bacteria; Firmicutes; Clostridia; Clostridiales; Family XI; Parvimonas		0	0	0	0	0	0	0	0	0	0	0	0	0	0	0	0	0	0	0	0	0	0	0	0	0	0	0	0	0	0	0	0	0	0	0	0	0	0	0	0	0	0	0	0	0	0	0
OTU_232	Bacteria; Bacteroidetes; Bacteroidia; Bacteroidales; Prevotellaceae; Prevotella; uncultured Prevotellaceae bacterium	Prevotella veroralis	1	0	0	0	0	0	0	0	0	0	0	0	0	0	0	0	0	0	0	0	0	0	0	0	0	0	0	1	0	0	0	0	0	0	0	0	0	0	0	0	0	0	0	0	0	0	0
OTU_233	Bacteria; Firmicutes; Clostridia; Clostridiales; Family XI; Parvimonas	Parvimonas micra	0	0	0	0	0	0	0	0	0	0	0	0	0	0	0	0	0	0	0	0	0	0	0	0	0	0	0	0	0	0	0	0	0	0	0	0	0	0	0	0	0	0	0	0	0	0	0
OTU_234	Bacteria; Actinobacteria; Actinobacteria; Actinomycetales; Actinomycetaceae; Actinomyces		0	0	0	0	0	0	0	0	0	0	0	0	0	0	0	0	0	0	0	0	0	0	0	0	0	0	0	0	0	0	0	0	0	0	0	0	0	0	0	0	0	0	0	0	0	0	0
OTU_235	Bacteria; Firmicutes; Bacilli; Lactobacillales		0	0	0	0	0	0	0	0	0	0	0	0	0	0	0	0	0	0	0	0	0	0	0	0	0	0	0	0	0	0	0	0	0	0	0	0	0	0	0	0	0	0	0	0	0	0	0
OTU_236	Bacteria; Firmicutes; Negativicutes; Selenomonadales; Veillonellaceae		0	0	0	0	0	0	0	0	0	0	0	0	0	0	0	0	0	0	0	0	0	0	0	0	0	0	0	0	0	0	0	0	0	0	0	0	0	0	0	0	0	0	0	0	0	0	0
OTU_237	Bacteria; Bacteroidetes; Bacteroidia; Bacteroidales; Prevotellaceae; Prevotella	Prevotella salivae	0	0	0	0	0	0	0	0	0	0	0	0	4	2	0	0	0	0	0	0	0	0	0	0	0	0	0	0	0	0	0	0	0	0	0	0	0	0	0	3	0	0	0	0	0	0	0
OTU_238	Bacteria; Firmicutes; Negativicutes; Selenomonadales; Veillonellaceae; Veillonella		0	0	0	1	0	0	0	0	0	0	0	0	0	0	0	0	0	0	0	0	0	0	0	0	0	0	1	0	0	0	0	0	0	0	0	0	0	0	0	0	0	0	0	0	0	0	0
OTU_239	Bacteria; Firmicutes; Bacilli; Lactobacillales	(Streptococcus salivarius/Streptococcus vestibularis)	0	3	1	0	7	1	2	4	1	4	4	3	0	1	0	0	3	0	2	0	2	6	1	5	1	1	0	1	1	1	0	0	0	1	4	4	4	2	1	0	2	3	4	1	1	0	1
OTU_240	Bacteria; Firmicutes; Bacilli; Lactobacillales; Streptococcaceae; Streptococcus	(Streptococcus cristatus/Streptococcus oligofermentans/Streptococcus sinensis)	0	0	0	0	0	0	0	0	0	0	0	0	0	0	0	0	0	0	1	0	0	0	0	0	0	3	0	0	1	0	0	0	0	0	1	0	1	2	5	2	0	0	0	0	1	0	3
OTU_241	Bacteria; Fusobacteria; Fusobacteriia; Fusobacteriales; Fusobacteriaceae; Fusobacterium	Fusobacterium periodonticum	2	1	0	0	0	0	0	0	0	0	0	0	27	11	8	16	6	13	9	5	10	17	6	7	4	0	13	4	0	0	0	0	0	0	3	1	1	22	1	0	0	0	0	0	0	0	0
OTU_242	Bacteria; Firmicutes; Clostridia; Clostridiales; Family XI; Parvimonas; uncultured bacterium	(Parvimonas micra/Parvimonas sp._HOT_110)	0	0	0	0	0	0	0	0	0	0	0	0	0	0	0	0	0	0	0	0	0	0	0	0	0	0	0	0	0	0	1	0	0	0	0	0	0	0	0	0	0	0	0	0	0	0	0
OTU_243	Bacteria; Actinobacteria; Actinobacteria; Actinomycetales; Actinomycetaceae; Actinomyces		0	0	0	0	0	0	0	0	0	0	0	0	0	0	0	0	0	0	0	0	0	0	0	0	0	0	0	0	0	0	0	0	0	0	0	0	0	0	0	0	0	0	0	0	0	0	0
OTU_244	Bacteria; Firmicutes; Negativicutes; Selenomonadales; Veillonellaceae; Veillonella		0	0	0	0	0	0	0	0	0	0	0	0	0	0	0	0	0	0	0	0	0	0	0	0	0	0	0	0	0	0	0	0	0	0	0	0	0	0	0	0	0	0	0	0	0	0	0
OTU_245	Bacteria; Bacteroidetes; Bacteroidia; Bacteroidales; Prevotellaceae; Prevotella	Prevotella oulorum	0	0	0	0	0	0	0	0	0	0	0	0	0	0	0	0	0	0	0	0	0	0	0	0	0	0	0	0	0	0	0	0	0	0	0	0	0	0	0	0	0	0	0	0	0	0	0
OTU_246	Bacteria; Firmicutes; Negativicutes; Selenomonadales; Veillonellaceae; Veillonella		0	1	0	0	0	0	0	0	0	0	0	0	0	0	1	1	0	0	0	0	0	0	0	0	0	1	0	1	0	0	0	0	0	0	0	0	0	0	0	0	0	0	0	0	0	0	0
OTU_247	Bacteria; Firmicutes; Bacilli; Lactobacillales; Enterococcaceae; Enterococcus	Enterococcus faecalis	0	0	0	0	0	0	0	0	0	0	0	0	0	0	0	0	0	0	0	0	0	0	0	0	0	0	0	0	0	0	0	0	0	0	0	0	0	0	1	0	0	0	0	0	0	0	0
OTU_248	Bacteria; Firmicutes; Negativicutes; Selenomonadales; Veillonellaceae; Veillonella	Veillonella dispar	0	0	0	1	0	0	0	0	0	0	0	0	0	0	0	0	0	1	0	1	0	0	0	0	0	0	0	0	0	1	0	0	0	0	1	0	0	0	0	0	0	0	0	0	0	0	0
OTU_249	Bacteria; Fusobacteria; Fusobacteriia; Fusobacteriales; Leptotrichiaceae; Leptotrichia; uncultured bacterium	Leptotrichia hongkongensis	0	0	0	0	0	0	0	0	0	0	0	0	0	0	0	0	0	0	0	0	0	0	0	0	0	0	0	0	0	0	0	0	0	0	0	0	0	0	0	0	0	0	0	0	0	0	0
OTU_250	Bacteria; Firmicutes; Negativicutes; Selenomonadales; Veillonellaceae; Dialister		0	0	0	0	0	0	0	0	0	0	0	0	0	0	0	0	0	0	0	0	0	0	0	0	0	0	0	0	0	0	0	0	0	0	0	0	0	0	0	0	0	0	0	0	0	0	0
OTU_251	Bacteria; Firmicutes; Negativicutes; Selenomonadales; Veillonellaceae; Veillonella; uncultured bacterium		0	0	0	0	0	0	0	0	0	0	0	0	0	0	0	0	0	0	0	0	0	0	0	0	0	1	0	0	0	1	0	0	0	0	0	0	0	4	0	0	0	0	2	0	0	0	0
OTU_252	Bacteria; Actinobacteria; Actinobacteria; Actinomycetales; Actinomycetaceae; Actinomyces	Actinomyces lingnae [NVP]	0	2	4	1	0	0	0	0	0	0	0	0	0	1	1	1	0	0	1	0	0	0	102	0	0	1	0	0	0	1	1	0	0	0	0	0	0	0	0	0	0	0	0	1	0	0	0
OTU_253	Bacteria; Firmicutes; Negativicutes; Selenomonadales; Veillonellaceae; uncultured	Mitsuokella sp._HOT_521	0	0	0	0	0	0	0	0	0	0	0	0	0	0	0	0	0	0	0	0	0	0	0	0	0	0	0	0	0	0	0	0	0	0	0	0	0	0	0	0	0	0	0	0	0	0	0
OTU_254	Bacteria; Firmicutes; Negativicutes; Selenomonadales; Veillonellaceae; Veillonella	Veillonella parvula	1	2	3	1	0	1	3	1	0	0	0	3	1	0	0	0	0	0	0	0	0	0	1	0	2	0	0	0	4	1	4	3	0	0	0	0	0	1	0	0	2	0	1	5	1	2	1
OTU_255	Bacteria		0	0	0	0	0	0	0	0	0	0	0	0	0	0	0	0	0	0	0	0	0	0	0	0	0	0	0	0	0	0	0	0	0	0	0	0	1	0	0	0	0	0	0	0	0	0	0
OTU_256	Bacteria; Firmicutes; Negativicutes; Selenomonadales; Veillonellaceae; Veillonella	Veillonella parvula	0	0	0	0	0	0	0	0	0	0	0	0	0	0	0	0	0	0	0	0	0	0	0	0	0	2	1	0	0	1	1	0	0	0	0	0	1	0	0	0	0	1	0	1	0	0	3
OTU_257	Bacteria; Bacteroidetes		0	0	0	0	0	0	0	0	0	0	0	0	0	0	0	0	0	0	0	0	0	0	0	0	0	0	0	0	0	0	0	0	0	0	0	0	0	0	0	0	0	0	0	0	0	0	0
OTU_258	Bacteria; Firmicutes; Negativicutes; Selenomonadales; Veillonellaceae; Veillonella		0	1	1	2	0	1	9	3	1	1	1	0	0	0	0	1	9	0	3	5	0	0	2	0	0	0	0	0	7	5	1	13	0	1	0	1	0	0	0	0	5	11	7	10	2	3	2
OTU_259	Bacteria; Firmicutes; Negativicutes; Selenomonadales; Veillonellaceae; Veillonella	Veillonella dispar	0	0	0	0	0	0	0	0	1	0	0	0	1	0	1	0	3	3	1	7	0	0	0	0	0	1	0	0	1	2	1	0	0	0	0	0	1	0	0	1	1	1	0	2	1	3	4
OTU_260	Bacteria		0	0	0	0	0	0	0	0	0	0	0	0	0	0	0	0	0	0	0	1	0	0	0	0	0	0	0	0	0	0	0	0	0	0	0	1	0	0	0	0	0	0	0	0	0	0	0
OTU_261	Bacteria; Firmicutes; Negativicutes; Selenomonadales; Veillonellaceae; Veillonella		0	0	0	0	0	0	0	0	0	0	0	0	0	0	0	0	0	0	0	0	0	0	0	0	0	0	0	0	0	0	0	0	0	0	0	0	0	0	0	0	0	0	0	0	0	0	2
OTU_262	Bacteria; Firmicutes; Negativicutes; Selenomonadales; Veillonellaceae; Veillonella		0	0	0	0	0	0	0	0	0	0	0	0	0	0	0	0	0	0	0	0	0	0	0	0	0	0	0	0	0	0	0	0	0	0	0	0	1	0	0	0	0	0	0	0	0	0	0
OTU_264	Bacteria; Firmicutes; Negativicutes; Selenomonadales; Veillonellaceae; Veillonella	Veillonella dispar	0	0	0	0	0	0	0	0	0	0	0	0	0	0	0	0	0	0	0	0	0	0	0	5	0	0	0	0	0	0	0	1	1	0	0	1	0	0	3	1	0	0	0	0	0	0	0
[truncated: 192 more columns]
